# Supplementary material for: Mapping symptom-general and symptom-specific targets for transcranial magnetic stimulation in schizophrenia: an electric-field modeling meta-analysis
Source: Mol Psychiatry. 2025 Sep 22;31(3):1265–75. doi: 10.1038/s41380-025-03238-z (PMC12916294; doi:10.1038/s41380-025-03238-z)
Supplement: Supplementary file 4 — Dataset Cognitive Symptoms [file 41380_2025_3238_MOESM4_ESM.xlsx]

## Sheet: Cognitive.Final
Study characteristics		Gender	Age		Population characteristics															Questionnaire type	Baseline`neuromod	Endpoint`neuromod	Mean change(SD)_neuromod	Baseline_control	Endpoint_control	Mean change(SD)_control	DOI	Link
Study characteristics	Type of study	(men %)	TMS	Sham	n_neuromod	n_sham	n_total	Frequency	MT%	N of sessions	N of stimuli per session	Total number of pulses	TMS target	Neuronavigation	Method of targetting (scalp-based, anatomical, EEG landmarks, MNI coordinates (x y z))	Inferred coordinates	Nature of sham	type of coil	orientation
Barr et al 2013	rTMS vs sham	68	44.04 ± 12.80	49.00 ± 12.42	13	14	27	20Hz	90	20	750 pulses/region; or 1500 for both targets	30000	bilateral DLPFC	Yes	fMRI guided	_x0002_50, 30, 36 for the left DLPFC and _x0002_-50, 30, 36 for the right DLPFC	sham position	70-mm diameter figure-of-eight coil, Medtronic MagPro stimulator	Tangential to the midline	N-back accuracy (active)	40.06 (18.57)	49.86 (23.50)	9.80 (21.46)	36.02 (24.34)	33.33 (20.34)	-2.69 (22.61)	10.1016/j.biopsych.2012.08.020	https://pubmed.ncbi.nlm.nih.gov/23039931/
Francis et al 2018	rTMS vs sham	78.9	22.85	22.3 ± 2.0	19	10	29	20Hz	110	10	1200 pulses (600 per hemisphere)	12000	bilateral DLPFC	No	Scalp-based /5cm rule	-38, 25, 49	sham coil	Neuronetics Neurostar Treatment Device Modified figure-of-eight coil	Tangential to the midline	BACS composite	27.56 (11.56)	29.78 (11.41)	2.22 (11.49)	27.5 (7.9)	27.00 (12.33)	-0.50 (10.82)	10.1007/s11682-018-9902-4	https://link.springer.com/article/10.1007/s11682-018-9902-4
Guan et al 2020	rTMS vs sham	100	55.5 ± 7.3	49.3 ± 10.2	21	20	41	20Hz	110	40	1600	64000	left DPLFC	Yes	fMRI guided	NA	sham coil	MagStim Rapid stimulator coil	NA	RBANS total score	60.1 (12.5)	78.1 (16.2)	18.00 (14.70)	64.1 (12.7)	71.3 (14.8)	7.20 (13.87)	10.1038/s41398-020-0745-6	https://www.nature.com/articles/s41398-020-0745-6
Hasan et al 2015	rTMS vs sham	70.2	36.4±10.6	35.5± 9.0	77	79	156	10Hz	110	15	1000	15000	left DLPFC	No	EEG landmarks / F3	F3	sham position	Medtronic MagPro-X100 with passively cooled MCF-B65 figure-of-eight coils	Tangential to the midline	Neurocognitive Composite Score	-0.02 (1.1)	0.30 (1.0)	0.32 (1.05)	0.02 (0.9)	0.06 (1.1)	0.04 (1.01)	10.1093/schbul/sbv142	https://www.ncbi.nlm.nih.gov/pmc/articles/PMC4838079/
Rabany et al 2014	rTMS vs sham	70	34.533.1 ± 11.31	35.9 ± 11.00	20	10	30	20Hz	120	20	1680	33600	left DLPFC	No	Scalp-based / 5.5 cm anterior and 0.5 cm lateral from MT	NA	NA	Magstim Super Rapid stimulator (Magstim, UK) connected to an H1 deep-TMS coil	Tangential to the midline	CSA	NA	NA	1.147 (1.059)	NA	NA	1.075 ± 1.683	10.1177/026988111453360	https://journals.sagepub.com/doi/10.1177/0269881114533600?url_ver=Z39.88-2003&rfr_id=ori:rid:crossref.org&rfr_dat=cr_pub%20%200pubmed
Voineskos et al 2021	rTMS vs sham	71.6	37.05 ± 10.31	37.98 ± 11.22	41	40	81	20Hz	90	20	750	15000	bilateral DLPFC	Yes	fMRI guided	Talairach(x,y,z)= (-)50, 30, 36(left); +50, 30, 36 mm(right)	sham position	MagPro x 100 stimulator connected to a B65-type figure-of-eight coil	Tangential to the midline	3 Back working memory performance	NA	NA	NA	NA	NA	β = 0.14 (error 0.41) directly given	10.1016/j.bpsc.2020.11.011	https://pubmed.ncbi.nlm.nih.gov/33551284/
Wang et al 2022	iTBS vs sham	78.7	23.791 ± 5.325	24.152 ± 4.619	33	26	59	iTBS	80	14	1800	25200	left DPLFC	Yes	fMRI guided	(-38 44 26)	sham coil	MagStim Rapid2 stimulator with a 70-mm air-cooled figure-eight coil	Tangential to the midline	MoCA (general cognitive assessment)	26.304 (1.787)	27.347 (1.469)	1.04 (1.65)	25.346 (2.952)	26.230 (2.903)	0.88 (2.93)	10.1016/j.jpsychires.2022.02.019	https://www.cochranelibrary.com/central/doi/10.1002/central/CN-02375941/full
Wen et al 2021	rTMS vs sham	55.7	41.4 ± 7.5	38.8 ± 9.1	26	26	52	10Hz	110	20	1600	32000	left DLPFC	No	Scalp based / 5.5 cm anterior	NA	sham position	YRDCCY-I stimulator (Yiruide Medical Equipment New Technology Co., Ltd., Wuhan, China) connected to a Figure-eight-shaped coil	Tangential to the midline	RBANS total score	59.3 (11.2)	70.5 (13.5)	11.20 (12.51)	59.3 (11.2)	63.3 (11.3)	4.00 (11.25)	10.3389/fpsyt.2021.736094	https://www.frontiersin.org/articles/10.3389/fpsyt.2021.736094/full
Xiu et al 2020a	rTMS vs sham	NA	51.4 ± 9.1	54.7 ± 6.4	40	40	80	10Hz	110	40	1200	48000	left DLPFC	Yes	fMRI guided / superior BA 46 and posterior region BA 9.	NA	sham coil	MagStim Rapid2 stimulator with a 8-shaped coil	Tangential to the midline	RBANS total score	61.2 (12.1)	74.0 (14.6)	12.80 (13.528)	58.6 (12.2)	71.3 (14.8)	12.70 (13.69)	10.1093/schbul/sbaa035.	https://pubmed.ncbi.nlm.nih.gov/32185388/
Xiu et al 2020b	rTMS vs sham	NA	52.0 ± 10.1	54.7 ± 6.4	40	40	80	20Hz	90	20	1600	64000	left DLPFC	Yes	fMRI guided / superior BA 46 and posterior region BA 9.	NA	sham coil	MagStim Rapid2 stimulator with a 8-shaped coil	Tangential to the midline	RBANS total score	60.9 (12.1)	78.1 (16.2)	17.2 (14.62)	58.6 (12.2)	71.3 (14.8)	12.70 (13.69)	10.1093/schbul/sbaa035.	https://pubmed.ncbi.nlm.nih.gov/32185388/
Xue et al 2023	bilateral rTMS vs sham	84.62	45.5 (7.26)	48.67 (7.99)	26	24	50	20Hz	90	20	1800	36000	bilateral DLPFC	No	EEG landmark / F3 & F4	F3 & F4	sham coil	Magstim Rapid® device with a vacuum-cooled 70 mm figure-of-eight coil	Tangential to the midline	EBPM	1.65 (1.72)	4.5	2.8 (1.53)	2.04 (2.60)	2.3	0.3 (1.47)	10.1002/npr2.12397	https://onlinelibrary.wiley.com/doi/10.1002/npr2.12397
Ye et al 2024a	rTMS vs sham	100	51.9 (10.2)	56.0 (7.3)	28	28	56	20Hz	110	30	1600	48000	left DLPFC	Yes	Neuronavigation-based, targeting Brodmann area 46 and posterior region BA9		sham coil	Magstim Rapid2 Stimulator with an 8-shaped coil	Tangential to the midline	RBANS	61.3 (12.5)	70.8 (16.2)	9.5 (14.70)	57.4 (11.8)	60.6 (11.3)	3.2 (11.56)		https://www.neurotherapeuticsjournal.org/article/S1878-7479(24)00078-3/fulltext
Ye et al 2024b	rTMS vs sham	100	50.9 (8.3)	56.0 (7.3)	28	28	56	10Hz	110	30	1200	36000	left DLPFC	Yes	Neuronavigation-based, targeting Brodmann area 46 and posterior region BA9		sham coil	Magstim Rapid2 Stimulator with an 8-shaped coil	Tangential to the midline	RBANS	59.3 (9.9)	73.8 (15.1)	14.5 (13.29)	57.4 (11.8)	60.6 (11.3)	3.2 (11.56)		https://www.neurotherapeuticsjournal.org/article/S1878-7479(24)00078-3/fulltext
Zhou et al 2024	rTMS vs sham	55	48.4 (10.4)	46.7 (9.3)	59	69	128	20Hz	66	20	1000	20000	left DLPFC	No	EEG / F3	F3	sham position	NA	Tangential to the midline	RBANS	69.7 (14.9)	81.5 (15.8)	11.8 (11.3)	67.0 (12.9)	71.2 (14.4)	4.2 (9.7)	10.1016/j.psychres.2023.115672.	https://www.sciencedirect.com/science/article/pii/S0165178123006224?via%3Dihub
Zhuo et al 2019a	rTMS vs sham	68.3	28.97 ± 7.40	30.63 ± 8.25	33	27	60	20Hz	90	20	2000	40000	left DPLFC	No	EEG landmarks / F3	F3	sham position	MagPro X100 stimulator (MagVenture) and a standard butterfly coil (MFC-B65)	Tangential to the midline	SANS	48.09 (11.2)	33.91 (7.7)	14.18 (9.92)	50.33 (12.55)	41 (12.7)	9.33 (12.63)	10.2147/NDT.S196086	https://www.cochranelibrary.com/central/doi/10.1002/central/CN-01963607/full
Wölwer et al 2014	rTMS vs sham	78	34.3	34.4	18	14	32	10Hz	110	10	1000	10000	left DPLFC	No	Scalp-based /5cm rule	-38, 25, 49	sham coil	MagPro X100 stimulator (MagVenture) and a standard butterfly coil (MFC-B65)	Tangential to the midline	Facial Affect Recognition Task	65.3 (10.5)	74.2 (5.7)	8.9 (11.95)	65.6 (3.0)	67.2 (3.9)	1.6 (4.92)	10.1016/j.brs.2014.04.011	https://pubmed.ncbi.nlm.nih.gov/24857264/
